# Supplementary material for: The global epidemiology of clonorchiasis and its relation with cholangiocarcinoma
Source: Infect Dis Poverty. 2012 Oct 25;1:4. doi: 10.1186/2049-9957-1-4 (PMC3710150; doi:10.1186/2049-9957-1-4)
Supplement: Additional file 2 — Epidemiological studies on the relationship between C. sinensis infection and CCA. [file 2049-9957-1-4-S2.xls]

## Sheet: Sheet1
Supplement 1. Epidemiological Studies on the Relationship between Clonorchis sinensis Infection and Cholangiocarcinoma (CCA).
Authors (Reference)	Publication Date	Location	Period of study	CCA Cases			Controls			Diagnosis of exposure	OR (95%CI)	Match	Statistical analysis	Bias
				Method of ascertainment	No.	Exposure	Definition	No.	Exposure					Cases	Controls	Diagnosis
Gibson JB [80]	1971	China, Hong Kong, one hospital	1964-1966	autopsy	17	11	autopsied subjects without CCA or hepatocellular carcinoma	1384	310	gross examination at autopsy	3.1 (1.1-8.4)	no	adjusted for age and sex▲	low	not clear	not clear
Kim YI et al. [81]＃	1974	the Republic of Korea, Seoul and Pusan, one hospital respectively	1961-1972	autopsy and surgical specimens	54	21	subjects with liver disease but without cancer	1348	120	examination of liver tissue or stool samples	6.5 (3.7-12)	no	not adjusted	low	high (controls with liver disease), OR is underestimated	low
Chung CS et al. [82]＃	1976	the Republic of Korea, Pusan, two hospitals	1963-1974	not clear	36	19	subjects admitted with diseases other than of the liver	559	88	stool examination	6.0 (2.8-13)	no	adjusted for age and sex	low	low	high, OR is underestimated
Shin HR et al. [83]	1996	the Republic of Korea, Pusan, the Inje University Pusan Paik Hospital	1990-1993	histologically (21) and non-histologically (20)	36	12	inpatients without liver disease, systemic disease, and maligant disorders from the Departments of Ophthalmology or Otorhinolaryngology (203) and healthy people seeking for routine checkup (203) at the same hospital	350	44	stool exmination	2.7 (1.1-6.3)	no	unconditional logistic regression adjusted for socioeconomic status,sex and age group	low	low	high, OR is underestimated
					41	3		406	21	according to history	5.0 (1.2-21.3)					low
Choi D et al. [84]	2006	the Republic of Korea, Seoul, Samsung Medical Center	2003-2004	histopathology (106), cytology (30), others (49)	122	3	patients admitted to the same network for non-hepatobiliary diseases in the Department of Gastroenterology of the same hospital.	122	5	stool exmination (the formalin-ether sedimentation method)	0.6 (0.123-2.445)	1:1 (age, sex, admission date and geographic area	multiple conditional logistic regression analysis	high (cases excluding 6 persons with coincident stones in the bile ducts ), OR is underestimated	high (controls including many patients with pancreatic diseases), OR is underestimated	high, OR is underestimated
					74	13		74	8	pathologic examination	1.625 (0.685-4.105)					less bias compared to stool examination
					164	25		164	11	serologic test	2.272 (1.147-4.811)
					185	156		185	57	radiologic examination	8.615 (5.045-16.062)
Lee TY et al. [85]	2008	the Republic of Korea, Seoul, Asan Medical Center	2000-2004	histopathology (622)	622	26	healthy controls seeking for routine health examinations of the same hospital but excluding those with cancers	2488	9	stool exmination (the formalin-ether sedimentation method)	13.6 (6.1-30.3)	1:4 (age, sex and admission/visit date)	multiple logistic regression analysis	low	low	high, OR is underestimated
Cai WK et al. [86]	2011	China, Shanghai, the Eastern Hepatobiliary Surgery Hospital	2000-2005	pathological examination (313)	313	4	healthy controls seeking for routine checkup at the same hospital	608	1	not clear	10.088 (1.085-93.775)	no	multiple logistic regression analysis	low	low	not clear
Peng NF et al. [87]	2011	China, Guangxi, the First Affiliated Hospital and the Affiliated Tumor Hospital of Guangxi Medical University	2002-2009	pathological examination (98)	98	18	healthy controls seeking for routine checkup at the First Affiliated Hospital	196	19	not clear	3.55 (1.60-7.89)	1:2 (sex and age)	multiple logistic regression analysis	low	low	not clear
▲ The adjust for age and sex was done by IARC working group in 1994 (reference [79]).
＃Some overlap between the two studies was found by IARC working group in 1994 (reference [79]).
